# Supplementary material for: Relationship between Rumen Microbial Differences and Phenotype Traits among Hu Sheep and Crossbred Offspring Sheep
Source: Animals (Basel). 2024 May 20;14(10):1509. doi: 10.3390/ani14101509 (PMC11117386; doi:10.3390/ani14101509)
Supplement: Supplementary file 1 [file animals-14-01509-s001.zip]

Archive with 1 entries (1 files):
- animals-2989339-supplementary.pdf
